# Supplementary material for: The Pharmacists of Physical Activity: Physiotherapists Empowering Older Adults’ Autonomy in the Self-Management of Aging with and Without Persistent Conditions
Source: Healthcare (Basel). 2025 Apr 6;13(7):834. doi: 10.3390/healthcare13070834 (PMC11988951; doi:10.3390/healthcare13070834)
Supplement: Supplementary file 1 [file healthcare-13-00834-s001.zip]

Archive with 1 entries (1 files):
- healthcare-3505269-supplementary.pdf
